# Supplementary material for: Super-Hydrophobic Polyurethane/Activated Biochar Composites with Polydimethylsiloxane Coating for High-Efficiency Organic Liquid Uptake
Source: Materials (Basel). 2026 Jan 21;19(2):415. doi: 10.3390/ma19020415 (PMC12843218; doi:10.3390/ma19020415)
Supplement: Supplementary file 1 [file materials-19-00415-s001.zip]

Archive with 1 entries (1 files):
- materials-4059786-supplementary.pdf
